# Supplementary material for: Coevolution of Rumen Epithelial circRNAs with Their Microbiota and Metabolites in Response to Cold-Season Nutritional Stress in Tibetan Sheep
Source: Int J Mol Sci. 2022 Sep 10;23(18):10488. doi: 10.3390/ijms231810488 (PMC9499677; doi:10.3390/ijms231810488)
Supplement: Supplementary file 1 [file ijms-23-10488-s001.zip]

Archive with 1 entries (1 files):
- ijms-1879133-supplementary.pdf
